# Supplementary material for: Human Semaphorin 3 Variants Link Melanocortin Circuit Development and Energy Balance
Source: Cell. 2019 Feb 7;176(4):729–742.e18. doi: 10.1016/j.cell.2018.12.009 (PMC6370916; doi:10.1016/j.cell.2018.12.009)
Supplement: Table S1. Very Rare (MAF < 0.025%) Predicted Functional Variants Identified in the Gene-Set Enrichment Analysis of SCOOP (Severe Obesity) Cases vs. Controls from the INTERVAL Cohort, Related to Table 1 — Annotation was performed using ANNOVAR with hg19 databases 'gnomadAD exome collection' (date 20170311), ExAC0.3 (date 20151129), avsnp147 (date 20160607) and ensGene (date 20151212), and the gnomAD browser (http://gnomad.broadinstitute.org/). gnomAD_exome_NFE (%) reports 100% x MAF (minor allele frequency) in Non-Finnish European (NFE) gnomAD exomes; "0%" indicates a variant detected in gnomAD exomes with MAF=0 in the NFE sample; “.” indicates variant not found in gnomAD exomes. Abbreviations: NA – not applicable; rsID – reference SNP cluster identifier. None of the SEMA3B transcripts in Genome reference consortium build 37 (GRCh37) are listed as producing proteins. Therefore, the gene-set enrichment analysis was performed on all genes, except for SEMA3B. [file mmc1.xlsx]

## Sheet: Sheet1
					Minor genotype			Major genotype
Chromosome	Position	Gene	Ref	Alt	SCOOP	INTERVAL	Genotype	SCOOP	INTERVAL	Genotype	AA change	rsID (dbSNP147)	gnomAD_exome_NFE (%)
7	83592616	SEMA3A	C	G	0	2	C/G	927	4055	C/C	E589Q	rs750562959	2e-05
7	83610658	SEMA3A	C	T	0	1	C/T	927	4056	C/C	R544H	rs764858876	0
7	83610743	SEMA3A	G	A	1	2	G/A	926	4055	G/G	R516W	rs148900275	0.0001
7	83634675	SEMA3A	T	C	2	0	T/C	925	4057	T/T	D447G	rs761486957	7e-05
7	83634760	SEMA3A	G	A	0	1	G/A	927	4056	G/G	R419C	rs751308898	1e-05
7	83636791	SEMA3A	C	T	0	1	C/T	927	4056	C/C	V340M	rs767607018	0
7	83640398	SEMA3A	A	C	0	1	A/C	927	4056	A/A	F312C	.	.
7	83823815	SEMA3A	G	A	1	1	G/A	926	4056	G/G	P30S	.	1e-05
7	80374214	SEMA3C	G	A	0	1	G/A	927	4056	G/G	S751L	.	.
7	80374250	SEMA3C	C	T	1	0	C/T	926	4057	C/C	R739Q	rs552613702	5e-05
7	80378223	SEMA3C	CCTGT	C	0	1	CCTGT/C	927	4056	CCTGT/CCTGT	DR610-611X	.	.
7	80378261	SEMA3C	C	A	1	0	C/A	926	4057	C/C	A599S	rs773373441	2e-05
7	80394553	SEMA3C	C	A	0	1	C/A	927	4056	C/C	G454V	.	.
7	80418628	SEMA3C	C	T	0	1	C/T	927	4056	C/C	G450R	rs367759300	2e-05
7	80418654	SEMA3C	T	C	0	2	T/C	927	4055	T/T	D441G	rs775928054	1e-05
7	80427505	SEMA3C	A	G	1	0	A/G	926	4057	A/A	I345T	rs757475271	5e-05
7	80432008	SEMA3C	C	T	1	0	C/T	926	4057	C/C	G297S	rs766485092	1e-05
7	80433420	SEMA3C	A	G	0	3	A/G	927	4054	A/A	c.801+2T>C	rs774784715	2e-05
7	80433498	SEMA3C	A	T	0	1	A/T	927	4056	A/A	F242Y	rs754773815	3e-05
7	84628984	SEMA3D	GA	G	0	1	GA/G	927	4056	GA/GA	V702X	rs763186953	1e-05
7	84629172	SEMA3D	C	A	1	0	C/A	926	4057	C/C	D640Y	rs770945330	2e-05
7	84642128	SEMA3D	G	T	0	1	G/T	927	4056	G/G	P580T	.	.
7	84666207	SEMA3D	T	C	1	1	T/C	926	4056	T/T	T397A	.	2e-05
7	84666273	SEMA3D	G	A	0	1	G/A	927	4056	G/G	H375Y	rs766159940	3e-05
7	84685100	SEMA3D	C	T	1	0	C/T	926	4057	C/C	R265H	rs749012586	3e-05
7	84697505	SEMA3D	A	T	0	1	A/T	927	4056	A/A	c.589+2T>A	.	.
7	83029392	SEMA3E	G	A	1	1	G/A	926	4056	G/G	R440X	rs377657646	2e-05
7	83036417	SEMA3E	C	G	0	1	C/G	927	4056	C/C	C270S	.	2e-05
7	83037696	SEMA3E	G	C	0	1	G/C	927	4056	G/G	R220G	.	.
7	83037743	SEMA3E	C	T	0	1	C/T	927	4056	C/C	R204H	rs768302569	1e-05
7	83037766	SEMA3E	C	G	0	1	C/G	927	4056	C/C	W196C	rs770789964	8e-05
7	83047757	SEMA3E	T	C	1	0	T/C	926	4057	T/T	R167G	.	0
7	83095844	SEMA3E	G	A	0	1	G/A	927	4056	G/G	A137V	.	.
7	83119539	SEMA3E	A	G	1	1	A/G	926	4056	A/A	L56P	rs375067711	0.0001
3	50219835	SEMA3F	C	A	0	1	C/A	927	4056	C/C	N254K	.	.
3	50220125	SEMA3F	A	G	0	1	A/G	927	4056	A/A	N271S	rs767245346	0
3	50220864	SEMA3F	G	C	0	1	G/C	927	4056	G/G	R367P	.	.
3	50222124	SEMA3F	G	A	0	1	G/A	927	4056	G/G	V445M	.	1e-05
3	50222145	SEMA3F	C	A	0	1	C/A	927	4056	C/C	P452T	rs768661142	3e-05
3	50222157	SEMA3F	C	G	0	1	C/G	927	4056	C/C	R456G	.	.
3	50222175	SEMA3F	C	T	0	1	C/T	927	4056	C/C	R462C	rs201165303	1e-05
3	52469786	SEMA3G	G	T,A	0, 1	1, 0	G/T, G/A	926	4056	G/G	R728S, R728C	rs758775695	0.00269%, 0.0009%
3	52469839	SEMA3G	A	T	0	1	A/T	927	4056	A/A	I710N	rs143334628	2e-05
3	52470023	SEMA3G	C	T	1	0	C/T	926	4057	C/C	D649N	rs761552999	5e-05
3	52472140	SEMA3G	A	G	0	1	A/G	927	4056	A/A	C529R	rs747732040	6e-05
3	52472955	SEMA3G	A	C	0	1	A/C	927	4056	A/A	M497R	.	.
3	52473729	SEMA3G	C	A	1	0	C/A	926	4057	C/C	E478D	rs574949148	3e-05
3	52473931	SEMA3G	G	A	0	1	G/A	927	4056	G/G	R443C	rs776883040	4e-05
3	52473987	SEMA3G	C	T	0	1	C/T	927	4056	C/C	R424H	rs139945135	2e-05
3	52473997	SEMA3G	G	A	0	1	G/A	927	4056	G/G	R421X	rs150788053	5e-05
3	52474005	SEMA3G	A	G	0	1	A/G	927	4056	A/A	V418A	rs761164833	1e-05
3	52474047	SEMA3G	AC	A	0	3	AC/A	927	4054	AC/AC	V404X	rs769888442	.
3	52474048	SEMA3G	C	G	2	2	C/G	925	4052	C/C	V404L	rs139202784	6e-05
3	52474084	SEMA3G	G	A	0	2	G/A	927	4055	G/G	R392W	rs140387468	0.0002
3	52474494	SEMA3G	C	G	0	1	C/G	927	4056	C/C	D348H	.	.
3	52476279	SEMA3G	G	T	0	1	G/T	927	4056	G/G	N127K	rs375664658	0.0001
3	52476779	SEMA3G	C	T	1	1	C/T	926	4056	C/C	W87X	rs763966182	3e-05
10	33481306	NRP1	GC	G	0	1	GC/G	927	4056	GC/GC	G655X	.	.
10	33483709	NRP1	C	G	0	1	C/G	927	4056	C/C	c.166-1G>C	rs199608110	0
10	33502445	NRP1	C	T	0	2	C/T	927	4055	C/C	V495M	rs749575467	8e-05
10	33515189	NRP1	G	A	0	1	G/A	927	4056	G/G	T337M	rs142121081	2e-05
10	33538425	NRP1	G	T	0	2	G/T	927	4055	G/G	S146X	rs753672174	7e-05
10	33543024	NRP1	G	A	0	1	G/A	927	4056	G/G	R305C	rs774889924	2e-05
10	33552639	NRP1	G	T	0	1	G/T	927	4056	G/G	S198X	.	.
10	33552748	NRP1	C	T	0	1	C/T	927	4056	C/C	G162R	rs760204296	0
10	33559774	NRP1	C	T	0	1	C/T	927	4056	C/C	V87M	rs753783818	1e-05
2	206581044	NRP2	G	T	0	1	G/T	927	4055	G/G	D127Y	.	.
2	206581083	NRP2	G	C	0	1	G/C	927	4055	G/G	E140Q	rs150835990	5e-05
2	206587415	NRP2	G	T	0	1	G/T	927	4056	G/G	W216L	.	.
2	206608047	NRP2	G	A	0	2	G/A	927	4055	G/G	R471H	rs149849497	0.0002
2	206608152	NRP2	C	T	2	0	C/T	925	4057	C/C	A506V	rs775117252	2e-05
2	206608229	NRP2	G	A	0	1	G/A	927	4056	G/G	G532S	rs753140405	6e-05
2	206614470	NRP2	C	T	1	1	C/T	926	4056	C/C	T603M	rs372509246	4e-05
2	206659615	NRP2	G	A	0	1	G/A	927	4056	G/G	V877I	rs755038975	2e-05
3	126707615	PLXNA1	C	A	0	1	C/A	927	4056	C/C	T60K	.	5e-05
3	126708322	PLXNA1	G	A	0	1	G/A	927	4056	G/G	V296I	rs202007314	4e-05
3	126730949	PLXNA1	G	A	0	1	G/A	927	4054	G/G	R754H	rs373018192	5e-05
3	126733023	PLXNA1	AGC	A	0	1	AGC/A	927	4056	AGC/AGC	c.2411_2411A	.	.
3	126734105	PLXNA1	C	G	1	0	C/G	926	4057	C/C	L986V	rs762055461	.
3	126735439	PLXNA1	C	T	0	1	C/T	927	4056	C/C	R1032C	rs749976520	0
3	126736311	PLXNA1	C	T	1	0	C/T	926	4057	C/C	P1107L	rs562935197	1e-05
3	126736652	PLXNA1	G	A	1	0	G/A	926	4057	G/G	G1193S	rs146550621	0
3	126736686	PLXNA1	C	T	0	1	C/T	927	4056	C/C	T1204M	rs749888480	0
3	126741608	PLXNA1	G	T	0	1	G/T	927	4056	G/G	A1437S	rs749086573	2e-05
3	126746810	PLXNA1	C	G	0	1	C/G	927	4056	C/C	L1464V	.	.
3	126747073	PLXNA1	T	G	0	1	T/G	927	4056	T/T	V1520G	.	.
3	126749200	PLXNA1	G	A	0	1	G/A	927	4056	G/G	A1726T	rs762629059	1e-05
1	208201481	PLXNA2	A	C	0	2	A/C	927	4055	A/A	L1821R	.	.
1	208202257	PLXNA2	C	T	0	1	C/T	927	4056	C/C	E1786K	.	.
1	208202304	PLXNA2	C	A	0	2	C/A	927	4055	C/C	C1770F	rs758447103	7e-05
1	208202370	PLXNA2	C	A	0	1	C/A	927	4056	C/C	W1748L	rs752862705	5e-05
1	208205080	PLXNA2	C	T	0	2	C/T	927	4055	C/C	D1694N	rs760643170	3e-05
1	208206716	PLXNA2	C	T	1	0	C/T	926	4057	C/C	R1668Q	rs747157643	5e-05
1	208211741	PLXNA2	C	T	0	1	C/T	927	4056	C/C	R1580Q	rs527290178	0
1	208211780	PLXNA2	T	C	0	1	T/C	927	4056	T/T	D1567G	.	.
1	208211790	PLXNA2	C	T	0	1	C/T	927	4056	C/C	V1564M	rs780741492	4e-05
1	208211813	PLXNA2	C	T	0	5	C/T	927	4052	C/C	R1556H	rs200636622	0.0002
1	208212285	PLXNA2	G	C	0	1	G/C	927	4056	G/G	I1515M	.	.
1	208212302	PLXNA2	C	T	0	3	C/T	927	4054	C/C	E1510K	.	2e-05
1	208213106	PLXNA2	C	A	0	1	C/A	922	4056	C/C	A1454S	rs767473837	4e-05
1	208215604	PLXNA2	C	CA	1	0	C/CA	926	4057	C/C	Q1375HX	.	.
1	208217865	PLXNA2	C	G	0	1	C/G	927	4056	C/C	E1288Q	.	.
1	208257789	PLXNA2	C	T	0	1	C/T	927	4056	C/C	G745E	rs148156850	0.0008
1	208257850	PLXNA2	G	A	0	1	G/A	927	4056	G/G	R725X	rs776599661	1e-05
1	208257891	PLXNA2	A	G	0	1	A/G	927	4056	A/A	L711S	rs767781096	2e-05
1	208276552	PLXNA2	G	A	0	1	G/A	927	4056	G/G	T516I	.	.
1	208276555	PLXNA2	G	A	1	0	G/A	926	4057	G/G	T515M	rs367700351	1e-05
1	208276577	PLXNA2	C	T	0	1	C/T	927	4056	C/C	V508M	.	0
X	153688924	PLXNA3	C	T	1	0	C/T	926	4056	C/C	P134L	rs782319558	0
X	153689550	PLXNA3	G	A	0	1	G/A	927	4056	G/G	V236M	.	0
X	153689587	PLXNA3	C	T	0	1	C/T	927	4056	C/C	T248M	rs200019038	0.0001
X	153689671	PLXNA3	T	C	0	1	C/C	927	4056	T/T	V276A	rs374335521	1e-05
X	153689899	PLXNA3	G	A	0	1	G/A	927	4056	G/G	R352H	rs782018972	3e-05
X	153690582	PLXNA3	G	A	1	1	G/A	926	4054	G/G	V417M	rs148672767	7e-05
X	153690630	PLXNA3	C	T	0	0	C/T	927	4043	C/C	R433C	rs200170081	9e-05
X	153696302	PLXNA3	A	G	0	1	G/G	927	4056	A/A	M1260V	.	.
X	153696431	PLXNA3	C	T	0	1	C/T	927	4056	C/C	A1276V	rs782344962	1e-05
X	153696518	PLXNA3	G	A	0	3	G/A	927	4054	G/G	R1305H	rs148059076	4e-05
X	153696754	PLXNA3	A	G	1	0	A/G	926	4057	A/A	M1358V	.	1e-05
X	153696832	PLXNA3	A	G	1	0	A/G	926	4057	A/A	K1384E	.	.
X	153698455	PLXNA3	A	C	0	1	A/C	927	4056	A/A	D1644A	rs782095534	1e-05
X	153698926	PLXNA3	G	A	1	0	A/A	926	4057	G/G	D1710N	.	.
X	153699528	PLXNA3	C	T	1	0	C/T	926	4057	C/C	A1746V	.	.
X	153700943	PLXNA3	C	T	0	1	C/T	927	4056	C/C	A1844V	rs782078677	1e-05
7	131817932	PLXNA4	G	A	0	1	G/A	927	4056	G/G	P1822L	rs776186303	.
7	131825550	PLXNA4	A	G	0	1	A/G	927	4056	A/A	V1749A	.	.
7	131853240	PLXNA4	C	A,T	0, 0	1, 1	C/A, C/T	927	4055	C/C	R1370L, R1370H	rs749495222	0.007%, 0.0009%
7	131859577	PLXNA4	A	T	1	1	A/T	926	4056	A/A	F1326Y	.	.
7	131859586	PLXNA4	C	T	1	0	C/T	926	4057	C/C	R1323Q	rs367624546	1e-05
7	131859598	PLXNA4	G	A	0	1	G/A	927	4056	G/G	T1319I	rs568582990	2e-05
7	131865430	PLXNA4	A	G	1	0	A/G	926	4057	A/A	V1185A	.	.
7	131910926	PLXNA4	T	C	0	1	T/C	927	4056	T/T	H659R	.	.
7	131910974	PLXNA4	C	T	1	0	C/T	926	4057	C/C	G643D	.	.
7	131910987	PLXNA4	A	C	1	2	A/C	926	4055	A/A	S639A	rs201667935	0.0003
